# Supplementary material for: Feasibility and Policy Implications of a Pragmatically Adapted Pediatric-Inspired Induction Regimen for Adults with Acute Lymphoblastic Leukemia in a Resource-Restricted Setting: A Prospective Observational Study
Source: Healthcare (Basel). 2026 Apr 14;14(8):1038. doi: 10.3390/healthcare14081038 (PMC13116484; doi:10.3390/healthcare14081038)
Supplement: Supplementary file 1 [file healthcare-14-01038-s001.zip]

Archive with 1 entries (1 files):
- healthcare-4198135-supplementary.pdf
